# Supplementary material for: Spontaneous Helical Alignment of Smooth Muscle Cells to Form a Medial Layer for Engineered Microvasculature
Source: Adv Healthc Mater. 2026 Jun 29;15(27):e05938. doi: 10.1002/adhm.202505938 (PMC13378480; doi:10.1002/adhm.202505938)
Supplement: Supplementary file 2 — Supporting File 2: adhm71332‐sup‐0002‐VideoS1‐S3.zip. [file ADHM-15-0-s002.zip]

Archive with 3 entries (3 files):
- SupplementalVideo1_5ulPerMin.avi
- SupplementalVideo2_50ulPerMin.avi
- SupplementalVideo3_500ulPerMin.avi
